# Supplementary material for: A Promising Recycling Strategy via Processing Polypropylene/Recycled Poly(ethylene terephthalate): Reactive Extrusion Using Dual Compatibilizers
Source: Polymers (Basel). 2024 Aug 28;16(17):2439. doi: 10.3390/polym16172439 (PMC11398067; doi:10.3390/polym16172439)
Supplement: Supplementary file 1 [file polymers-16-02439-s001.zip]

Archive with 1 entries (1 files):
- polymers-3165617-supplementary.pdf
